# Supplementary material for: A clinicopathological correlation of the expression of the angiopoietin-Tie-2 receptor pathway in the brain of adults with Plasmodium falciparum malaria
Source: Malar J. 2013 Feb 5;12:50. doi: 10.1186/1475-2875-12-50 (PMC3570345; doi:10.1186/1475-2875-12-50)
Supplement: Additional file 1 — Clinical details of malaria cases used in the immunohistochemical study. [file 1475-2875-12-50-S1.xlsx]

## Sheet: Sheet1
Clinical Details of Fatal Malaria Cases in Immuhistochmical Study (n=23)
Case	Age (years)	Sex	Type	Drug	Time to death (hours)	Admission parasite count/µL	Maximum parasite count/µL	Last parasite count/µL (%)	Other complications of disease
AQ19	28	M	CM	A	70	99475	585808	6,782 (0.3)	J, ARF, Hypogly, Hyperp, An,
AQ59	51	F	CM	Q	3.2	69206	98345	98,345 (3.1)	An, ARF, Hypogly
AQ61	26	M	CM	A	45	3140	21101	0	Hypogly, An, PulmEd
AQ63	27	M	NCM	Q	185	1044866	1085812	71,215 (2.1)	An, Hypogly, PulmEd, S
AQ98	43	M	CM	A	36	105504	1254744	1,125,878 (24.9)	C, PulmEd, S, Hyperp, Pneum
AQ105	34	M	NCM	Q	4	805912	805912	805,912 (22.3)	Hyperp, ARF, An, J
AQ126	44	M	CM	Q	39	221558	221558	N/A	J, ARF, Hypogly, Pneum
AQ134	38	M	NCM	A	394	692810	790149	0	Hyperp, J, An, ARF, Pneum, S
AQ141	44	F	CM	A	24	15072	15072	1,706 (0.05)	An, S
AQ176	28	M	CM	A	4	546360	958830	958,830 (34.9)	Hyperp, ARF, S
AQ179	33	M	NCM	A	23.5	121330	121329	22,105 (0.8)	J, An, ARF, S
AQ194	28	M	NCM	Q	44	619208	619208	128,865 (5.4)	Hyperp, J, An, ARF, D, S
AQ243	24	M	NCM	Q	6.3	1026152	1026152	813,762 (25)	Hyperp, J, PulmEd, S
AQ282	22	M	NCM	Q	113	47728	47728	20 (0.0008)	J, An, ARF, Pneum, D, S
AQ327	36	F	CM	Q	52	300	340	20 (0.0016)	J, An, ARF, Hypogly, D, S
AQ350	25	M	NCM	A	151	480	480	20 (0.0019)	J, An, ARF, Hypogly, Pneum, D, S
AQ353	25	M	CM	Q	124	335980	335980	N/A	Hyperp, J, An, C, ARF, Hypogly, Pneum, D
AQ357	43	F	NCM	Q	94.5	567712	824815	60 (0.0025)	Hyperp, J, An, ARF, Hypogly, Pneum, S
AQ375	69	M	CM	A	336	92442	112538	20 (0.0008)	J, An, ARF, Hypogly, S
AQ399	22	M	CM	A	38.5	297421	596851	596,851 (14.4)	Hyperp, J, Hypogly, S
AQ405	63	M	CM	Q	50	136653	136653	420 (0.02)	J, An, C, ARF, Pneum, Pulmon, D, S
AQ424	26	M	CM	A	171	115552	115552	0	J, An, ARF, Pneum, S
AQ428	32	M	NCM	Q	18	11304	19468	60 (0.002)	J, ARF, D, S
F = female, M = male, CM = cerebral malaria; A = artemether; ARF = acute renal failure; J = jaundice; Hypogly = hypoglycemia; NCM = non-cerebral malaria; Q = quinine; S = shock; An = anemia; PulmEd = pulmonary edema; Pneum = pneumonia; C = coma after admission; D = Dialysis; Hyperp = hyperparasitemia; TB = tuberculosis; ARDS = acute respiratory distress syndrome; N/A = not available; DIC = dissem…
