# Supplementary material for: A clinicopathological correlation of the expression of the angiopoietin-Tie-2 receptor pathway in the brain of adults with Plasmodium falciparum malaria
Source: Malar J. 2013 Feb 5;12:50. doi: 10.1186/1475-2875-12-50 (PMC3570345; doi:10.1186/1475-2875-12-50)
Supplement: Additional file 2 — Clinical details of control cases in the immunohistochemical study. [file 1475-2875-12-50-S2.xlsx]

## Sheet: Sheet2
Clinical Summary of Control Cases in Immunohistochemical Study (n=18)
Case	Age	Sex	Hours to PM	Cause of death	Neurological history	Brain pathology	Additional clinical history
C1	75	M	37.5	Ischemic heart disease	No	Normal	Hx of chronic MI with pace maker, on Warfarin, bleeding PR, CHF, ARF
C2	78	F	34.73	Diabetic coma, Rheumatoid disease, pericarditis	No	Normal	Hx of Rheumatoid arthritis with chronic anaemia and type II DM, developed pneunonia and CHF
C3	67	F	48	Dissiminated CA lung with brain metastasis, Pneumonia	Epileptiform fit and sudden onset of ataxia and fall	Metastatic non-small cell CA	Cranial Radiotherapy
C4	80	M	73.75	CA lung with peri-carinal node metastasis, Pneumonia	No	Normal	Hx of type II DM and CRF,
C5	73	M	92.75	AMI, CHD, old left occipital infarct	CT: Old cerebral infarction with atrophy	Old occipital infarction	Hx of mitral valve replacement and CABG, developed cardiac failure with renal failure
C6	86	M	78.6833	Bronchopneumonia, empyema thoracis, MI	N/A	Old infarction	HX of old cerebral infarction
C7	81	M	24	Inconclusive	Sudden onset of collapse and sight sided facial weakness	Normal	-
C8	61	M	72	Ruptured AAA	No	Normal	Hx of renal transplant and chronic MI, CABG
C9	62	F	72	CA lung with brain metastasis	N/A	Metastatic non-small cell CA	Meningioma with craniectomy
C10	43	F	30.1167	Ischemic brain injury from hypovolemic shock	No	Global cerebral ischemia	Hx of renal transplant due to ADPKD, CMV hepatitis
C11	30	M	120	Haemorrhagic pericarditis	N/A	Normal	Congenital myelogysplastic syndrome
C12	56	F	39.6667	Aspiration	Stupor, depression, catatonic, cachexic	Normal	Aspiration, dehydration, bronchopneumonia
C13	35	M	48	Extensive burn and inhalation of smoke	N/A	Normal	Alchol abuse
C14	35	M	8.25	Pulmonary oedema	Generalized epilepsy	Normal	Hx of generalize epilepsy
C15	27	M	67.5	Cardio-respiratory arrest	Right-sided focal fit before death	Normal	Pulmonary oedema, anorexia nervosa, hypoglycaemia
C16	23	F	24	Inconclusive	N/A	Normal	Sickle cell trait, Autopsy findings: discreat foci of haemorrhage in several organs
C17	45	M	48	Inconclusive	N/A	Normal	Recurrent high pyrexia, hepatosplenomegaly
C18	39	F		Gastric bleeding	N/A	Normal	CRF
N/A = not available; MI = myocardial infarction; PR = per rectum; CHF = chronic heart failure; ARF = acute renal failure; CRF = chronic renal failure; Hx = history; DM = diabetes millitus; CABG = coronary bypass graph; CA = carcinoma; CHD = coronary heart disease; AMI = acute myocardial infarction; AAA = abdominal aortic aneurysm; ADPKD = autosomal dorminant polycystic kidney disease; CMV = cytom…
