# Supplementary material for: A clinicopathological correlation of the expression of the angiopoietin-Tie-2 receptor pathway in the brain of adults with Plasmodium falciparum malaria
Source: Malar J. 2013 Feb 5;12:50. doi: 10.1186/1475-2875-12-50 (PMC3570345; doi:10.1186/1475-2875-12-50)
Supplement: Additional file 3 — Angiogenic markers expression in different cellular component across brain areas (pooled malaria cases and non-malaria controls). [file 1475-2875-12-50-S3.xlsx]

## Sheet: Sheet1
Angiogenic Markers Expression in different cellular component across brain areas of all cases (n=41)
Angiogenic Marker	Cellular Component	Expression Score	Brain area
			Brain stem	Cortex	Diencephalon	P-Value
Ang-1	NeuExp	Low	10 (24.39%)	21 (51.22%)	22 (53.66%)	0.003*
		High	31 (75.61%)	20 (48.78%)	19 (46.34%)
	GliExp	Low	23 (56.1%)	12 (29.27%)	20 (48.78%)	0.001*
		High	18 (43.9%)	29 (70.73%)	21 (51.22%)
	Positive vessels/cm2 (median, range)		26 (15-54)	20 (8-34)	21 (5.3-40)	0.070$
Ang-2	NeuExp	Low	15 (36.59%)	21 (51.22%)	24 (58.54%)	0.113*
		High	26 (63.41%)	20 (48.78%)	17 (41.46%)
	GliExp	Low	37 (90.24%)	30 (73.17%)	31 (75.61%)	0.115*
		High	4 (9.76%)	11 (26.83%)	10 (24.39%)
	Positive vessels/cm2 (median, range)		212 (144-354)	153 (64-298)	149 (98-306)	0.170$
Tie-2	NeuExp	Low	24 (58.54%)	26 (63.41%)	33 (80.49%)	0.030*
		High	17 (41.46%)	15 (36.59%)	8 (19.51%)
	GliExp	Low	36 (87.8%)	36 (87.8%)	39 (95.12%)	0.232*
		High	5 (12.2%)	5 (12.2%)	2 (4.88%)
	Positive vessels/cm2 (median, range)		8 (1-18)	10 (3.4-27)	8 (1-20)	0.048$
*Logistic Regressioin with clustered robust standard errors, $Linear Regression with clustered robust standard errors
