# Supplementary material for: A clinicopathological correlation of the expression of the angiopoietin-Tie-2 receptor pathway in the brain of adults with Plasmodium falciparum malaria
Source: Malar J. 2013 Feb 5;12:50. doi: 10.1186/1475-2875-12-50 (PMC3570345; doi:10.1186/1475-2875-12-50)
Supplement: Additional file 4 — Angiogenic markers expression in different cellular component across brain areas (only malaria cases). [file 1475-2875-12-50-S4.xlsx]

## Sheet: Sheet1
Angiogenic Marker Expression in different cellular components across brain areas of malaria cases only (n=23)
Angiogenic Marker	Cellular Component	Expression Score	Brain area
			Brain stem	Cortex	Diencephalon	P-Value
Ang-1	NeuExp	Low	3 (13.04%)	7 (30.43%)	8 (34.78%)	0.091*
		High	20 (86.96%)	16 (69.57%)	15 (56.22%)
	GliExp	Low	8 (34.78%)	2 (8.7%)	4 (17.39%)	0.023*
		High	15 (65.22%)	21 (91.30%)	19 (82.61%)
	Positive vessels/cm2 (median, range)		34 (18-76)	20 (8-44)	21.67 (7-40)	0.028$
Ang-2	NeuExp	Low	7 (30.43%)	9 (39.13%)	8 (34.78%)	0.820*
		High	16 (69.57%)	14 (60.87%)	15 (65.22%)
	GliExp	Low	23 (100%)	20 (86.96%)	16 (69.57%)	0.167*
		High	0 (0%)	3 (13.04%)	7 (30.43%)
	Positive vessels/cm2 (median, range)		220 (114-348)	153 (48-298)	149 (80-254)	0.271$
Tie-2	NeuExp	Low	11 (47.83%)	15 (65.22%)	15 (65.22%)	0.324*
		High	12 (52.17%)	8 (34.78%)	8 (34.78%)
	GliExp	Low	23 (100%)	23 (100%)	23 (100%)	Cannot be calculated
		High	0 (0%)	0 (0%)	0 (0%)
	Positive vessels/cm2 (median, range)		8 (0-23)	21 (3.4-44)	12 (5-22)	0.023$
*Logistic Regressioin with clustered robust standard errors, $Linear Regression with clustered robust standard errors
